# Supplementary material for: Physiology and Metabolism Alterations in Flavonoid Accumulation During Buckwheat (Fagopyrum esculentum Moench.) Sprouting
Source: Plants (Basel). 2024 Nov 28;13(23):3342. doi: 10.3390/plants13233342 (PMC11644169; doi:10.3390/plants13233342)
Supplement: Supplementary file 1 [file plants-13-03342-s001.zip]

Archive with 1 entries (1 files):
- plants-3287259-supplementary.pdf
